# Supplementary material for: Association between Visceral Adiposity Index, Binge Eating Behavior, and Grey Matter Density in Caudal Anterior Cingulate Cortex in Severe Obesity
Source: Brain Sci. 2021 Aug 31;11(9):1158. doi: 10.3390/brainsci11091158 (PMC8468041; doi:10.3390/brainsci11091158)
Supplement: Supplementary file 1 [file brainsci-11-01158-s001.zip]

Archive with 1 entries (1 files):
- brainsci-1340481-supplementary.pdf
